# Supplementary material for: Efficacy and Safety of Ablative Fractional Laser-Assisted Delivery of Methotrexate in Adults with Localized Scleroderma: A Randomized and Controlled Clinical Trial
Source: Pharmaceutics. 2022 Oct 22;14(11):2261. doi: 10.3390/pharmaceutics14112261 (PMC9696356; doi:10.3390/pharmaceutics14112261)
Supplement: Supplementary file 1 [file pharmaceutics-14-02261-s001.zip]

Archive with 1 entries (1 files):
- pharmaceutics-1936349-supplementary.pdf
